# Supplementary material for: In vivo evolution of antimicrobial resistance in a biofilm model of Pseudomonas aeruginosa lung infection
Source: ISME J. 2024 Mar 13;18(1):wrae036. doi: 10.1093/ismejo/wrae036 (PMC10980832; doi:10.1093/ismejo/wrae036)
Supplement: supplementary_material_wrae036 [file supplementary_material_wrae036.zip]

Archive with 9 entries (9 files):
- Sup. dataset 1 .xlsx
- Sup. dataset 7.xlsx
- Sup. dataset 8 .xlsx
- Sup. dataset2.xlsx
- Sup. dataset3.xlsx
- Sup. dataset4.xlsx
- Sup. dataset5.xlsx
- Sup. dataset6.xlsx
- Supplementary figures and tables.pdf
