# Supplementary material for: In vivo evolution of antimicrobial resistance in a biofilm model of Pseudomonas aeruginosa lung infection
Source: ISME J. 2024 Mar 13;18(1):wrae036. doi: 10.1093/ismejo/wrae036 (PMC10980832; doi:10.1093/ismejo/wrae036)
Supplement: supplementary_material_wrae036 [file supplementary_material_wrae036.zip › Sup. dataset 7.xlsx]

## Sheet:  Control-P3_merged_RAW
merged_CP3_final
							CHROM	POS	REF	ALT	QUAL	AF	AC	TYPE	Allele	Annotation	Annotation_Impact:	Gene_Name	Gene_ID:	Feature_Type	Feature_ID	Transcript_BioType	1. Rank: 1/1	HGVS.c	HGVS.p	cDNA.pos / cDNA.length	CDS.pos / CDS.length	AA.pos / AA.length	Distance
	OCCP321=1	OCCP332=1	OCCP343=1	OCCP353=1	OCCP361=1	OCPAO1ori=1	NC_002516.2	169283	CG	C	PASS	1	6	del	CC	upstream_gene_variant	MODIFIER	PA0144	PA0144	transcript	unassigned_transcript_145	protein_coding		c.-4215delC					4215
	OCCP321=1	OCCP332=1	OCCP343=1	OCCP353=1	OCCP361=1	OCPAO1ori=1	NC_002516.2	183697	T	G	PASS	1	6	snp	G	missense_variant	MODERATE	PA0159	PA0159	transcript	unassigned_transcript_160	protein_coding	1/1	c.930T>G	p.Cys310Trp	930/939	930/939	310/312
	OCCP321=.	OCCP332=1	OCCP343=1	OCCP353=.	OCCP361=1	OCPAO1ori=.	NC_002516.2	411124	CAC	CA	PASS	1	3	del	CACCCCGGGGG	upstream_gene_variant	MODIFIER	PA0362	PA0362	transcript	unassigned_transcript_364	protein_coding		c.-4632delG					4632
	OCCP321=1	OCCP332=.	OCCP343=.	OCCP353=1	OCCP361=.	OCPAO1ori=1	NC_002516.2	411125	AC	A	PASS	1	3	del	ACCCCGGGGG	upstream_gene_variant	MODIFIER	PA0362	PA0362	transcript	unassigned_transcript_364	protein_coding		c.-4632delG					4632
	OCCP321=1	OCCP332=1	OCCP343=.	OCCP353=.	OCCP361=1	OCPAO1ori=.	NC_002516.2	413848	TGT	TGC	PASS	1	3	snp	TGC	upstream_gene_variant	MODIFIER	PA0365	PA0365	transcript	unassigned_transcript_367	protein_coding		c.-4401A>G					4401
	OCCP321=.	OCCP332=.	OCCP343=1	OCCP353=.	OCCP361=.	OCPAO1ori=.	NC_002516.2	413849	GT	GC	PASS	1	1	snp	GC	upstream_gene_variant	MODIFIER	PA0365	PA0365	transcript	unassigned_transcript_367	protein_coding		c.-4401A>G					4401
	OCCP321=.	OCCP332=.	OCCP343=.	OCCP353=1	OCCP361=.	OCPAO1ori=1	NC_002516.2	413850	T	C	PASS	1	2	snp	CCA	upstream_gene_variant	MODIFIER	PA0365	PA0365	transcript	unassigned_transcript_367	protein_coding		c.-4401A>G					4401
	OCCP321=1	OCCP332=1	OCCP343=1	OCCP353=1	OCCP361=1	OCPAO1ori=1	NC_002516.2	667028	G	GC	PASS	1	6	ins	GCCG	upstream_gene_variant	MODIFIER	PA0605	PA0605	transcript	unassigned_transcript_610	protein_coding		c.-79_-78insC					78
	OCCP321=1	OCCP332=1	OCCP343=1	OCCP353=1	OCCP361=1	OCPAO1ori=1	NC_002516.2	721611	C	T	PASS	1	6	snp	T	upstream_gene_variant	MODIFIER	PA0666	PA0666	transcript	unassigned_transcript_669	protein_coding		c.-2885G>A					2885
	OCCP321=1	OCCP332=1	OCCP343=1	OCCP353=1	OCCP361=1	OCPAO1ori=1	NC_002516.2	721622	C	T	PASS	1	6	snp	T	upstream_gene_variant	MODIFIER	PA0666	PA0666	transcript	unassigned_transcript_669	protein_coding		c.-2896G>A					2896
	OCCP321=1	OCCP332=1	OCCP343=1	OCCP353=1	OCCP361=1	OCPAO1ori=1	NC_002516.2	721663	TCCCAGGA	CTCCGGGG	PASS	1	6	complex	CTCCGGGG	upstream_gene_variant	MODIFIER	PA0666	PA0666	transcript	unassigned_transcript_669	protein_coding		c.-2944_-2937delTCCTGGGAinsCCCCGGAG					2937
	OCCP321=1	OCCP332=1	OCCP343=1	OCCP353=1	OCCP361=1	OCPAO1ori=1	NC_002516.2	721718	A	G	PASS	1	6	snp	G	upstream_gene_variant	MODIFIER	PA0666	PA0666	transcript	unassigned_transcript_669	protein_coding		c.-2992T>C					2992
	OCCP321=1	OCCP332=1	OCCP343=1	OCCP353=1	OCCP361=1	OCPAO1ori=1	NC_002516.2	721725	C	T	PASS	1	6	snp	T	upstream_gene_variant	MODIFIER	PA0666	PA0666	transcript	unassigned_transcript_669	protein_coding		c.-2999G>A					2999
	OCCP321=1	OCCP332=1	OCCP343=1	OCCP353=1	OCCP361=1	OCPAO1ori=1	NC_002516.2	721740	C	T	PASS	1	6	snp	T	upstream_gene_variant	MODIFIER	PA0666	PA0666	transcript	unassigned_transcript_669	protein_coding		c.-3014G>A					3014
	OCCP321=1	OCCP332=1	OCCP343=1	OCCP353=1	OCCP361=1	OCPAO1ori=1	NC_002516.2	740419	G	GC	PASS	1	6	ins	GCTA	frameshift_variant	HIGH	PA0683	PA0683	transcript	unassigned_transcript_691	protein_coding	1/1	c.217_218insC	p.Val73fs	218/1146	218/1146	73/381
	OCCP321=1	OCCP332=.	OCCP343=.	OCCP353=1	OCCP361=.	OCPAO1ori=.	NC_002516.2	789170	C	T	PASS	1	2	snp	T	upstream_gene_variant	MODIFIER	PA0718	PA0718	transcript	unassigned_transcript_727	protein_coding		c.-190C>T					190
	OCCP321=1	OCCP332=.	OCCP343=.	OCCP353=1	OCCP361=.	OCPAO1ori=.	NC_002516.2	789185	A	C	PASS	1	2	snp	C	upstream_gene_variant	MODIFIER	PA0718	PA0718	transcript	unassigned_transcript_727	protein_coding		c.-175A>C					175
	OCCP321=.	OCCP332=.	OCCP343=1	OCCP353=1	OCCP361=.	OCPAO1ori=.	NC_002516.2	789288	C	T	PASS	1	2	snp	T	upstream_gene_variant	MODIFIER	PA0718	PA0718	transcript	unassigned_transcript_727	protein_coding		c.-72C>T					72
	OCCP321=.	OCCP332=.	OCCP343=1	OCCP353=.	OCCP361=.	OCPAO1ori=.	NC_002516.2	789332	C	T	PASS	1	1	snp	T	upstream_gene_variant	MODIFIER	PA0718	PA0718	transcript	unassigned_transcript_727	protein_coding		c.-28C>T					28
	OCCP321=1	OCCP332=.	OCCP343=1	OCCP353=.	OCCP361=.	OCPAO1ori=1	NC_002516.2	789409	C	G	PASS	1	3	snp	G	missense_variant	MODERATE	PA0718	PA0718	transcript	unassigned_transcript_727	protein_coding	1/1	c.50C>G	p.Ala17Gly	50/291	50/291	17/96
	OCCP321=1	OCCP332=.	OCCP343=1	OCCP353=.	OCCP361=.	OCPAO1ori=1	NC_002516.2	789439	T	C	PASS	1	3	snp	C	missense_variant	MODERATE	PA0718	PA0718	transcript	unassigned_transcript_727	protein_coding	1/1	c.80T>C	p.Val27Ala	80/291	80/291	27/96
	OCCP321=1	OCCP332=1	OCCP343=.	OCCP353=.	OCCP361=1	OCPAO1ori=1	NC_002516.2	789470	AGACTGT	GGATTGC	PASS	1	4	complex	GGATTGC	synonymous_variant	LOW	PA0718	PA0718	transcript	unassigned_transcript_727	protein_coding	1/1	c.111_117delAGACTGTinsGGATTGC	p.40	111/291	111/291	37/96
	OCCP321=1	OCCP332=1	OCCP343=.	OCCP353=.	OCCP361=.	OCPAO1ori=1	NC_002516.2	789505	G	A	PASS	1	3	snp	A	missense_variant	MODERATE	PA0718	PA0718	transcript	unassigned_transcript_727	protein_coding	1/1	c.146G>A	p.Gly49Asp	146/291	146/291	49/96
	OCCP321=1	OCCP332=1	OCCP343=1	OCCP353=1	OCCP361=1	OCPAO1ori=.	NC_002516.2	789602	GCCC	ACCT	PASS	1	5	complex	ACCT	synonymous_variant	LOW	PA0718	PA0718	transcript	unassigned_transcript_727	protein_coding	1/1	c.243_246delGCCCinsACCT	p.83	243/291	243/291	81/96
	OCCP321=1	OCCP332=1	OCCP343=1	OCCP353=1	OCCP361=1	OCPAO1ori=.	NC_002516.2	789614	T	C	PASS	1	5	snp	C	synonymous_variant	LOW	PA0718	PA0718	transcript	unassigned_transcript_727	protein_coding	1/1	c.255T>C	p.Phe85Phe	255/291	255/291	85/96
	OCCP321=1	OCCP332=1	OCCP343=1	OCCP353=1	OCCP361=1	OCPAO1ori=.	NC_002516.2	789651	A	C	PASS	1	5	snp	C	upstream_gene_variant	MODIFIER	PA0719	PA0719	transcript	unassigned_transcript_728	protein_coding		c.-3A>C					3
	OCCP321=1	OCCP332=1	OCCP343=1	OCCP353=1	OCCP361=1	OCPAO1ori=.	NC_002516.2	789659	T	C	PASS	1	5	snp	C	synonymous_variant	LOW	PA0719	PA0719	transcript	unassigned_transcript_728	protein_coding	1/1	c.6T>C	p.Leu2Leu	6/378	6/378	2/125
	OCCP321=1	OCCP332=.	OCCP343=1	OCCP353=.	OCCP361=1	OCPAO1ori=1	NC_002516.2	789760	C	T	PASS	1	4	snp	T	missense_variant	MODERATE	PA0719	PA0719	transcript	unassigned_transcript_728	protein_coding	1/1	c.107C>T	p.Pro36Leu	107/378	107/378	36/125
	OCCP321=1	OCCP332=.	OCCP343=1	OCCP353=.	OCCP361=.	OCPAO1ori=.	NC_002516.2	789791	G	C	PASS	1	2	snp	C	synonymous_variant	LOW	PA0719	PA0719	transcript	unassigned_transcript_728	protein_coding	1/1	c.138G>C	p.Arg46Arg	138/378	138/378	46/125
	OCCP321=1	OCCP332=1	OCCP343=.	OCCP353=.	OCCP361=.	OCPAO1ori=.	NC_002516.2	789833	G	T	PASS	1	2	snp	T	synonymous_variant	LOW	PA0719	PA0719	transcript	unassigned_transcript_728	protein_coding	1/1	c.180G>T	p.Leu60Leu	180/378	180/378	60/125
	OCCP321=.	OCCP332=1	OCCP343=.	OCCP353=.	OCCP361=.	OCPAO1ori=1	NC_002516.2	789944	TC	T	PASS	1	2	del	TCCCTTG	frameshift_variant	HIGH	PA0719	PA0719	transcript	unassigned_transcript_728	protein_coding	1/1	c.295delC	p.Gly100fs	295/378	295/378	99/125
	OCCP321=.	OCCP332=1	OCCP343=.	OCCP353=.	OCCP361=1	OCPAO1ori=1	NC_002516.2	789960	A	C	PASS	1	3	snp	C	synonymous_variant	LOW	PA0719	PA0719	transcript	unassigned_transcript_728	protein_coding	1/1	c.307A>C	p.Arg103Arg	307/378	307/378	103/125
	OCCP321=.	OCCP332=1	OCCP343=.	OCCP353=.	OCCP361=1	OCPAO1ori=1	NC_002516.2	789980	T	C	PASS	1	3	snp	C	synonymous_variant	LOW	PA0719	PA0719	transcript	unassigned_transcript_728	protein_coding	1/1	c.327T>C	p.Asp109Asp	327/378	327/378	109/125
	OCCP321=.	OCCP332=1	OCCP343=.	OCCP353=.	OCCP361=.	OCPAO1ori=1	NC_002516.2	789985	CCC	ACT	PASS	1	2	complex	ACT	missense_variant	MODERATE	PA0719	PA0719	transcript	unassigned_transcript_728	protein_coding	1/1	c.332_334delCCCinsACT	p.SerPro111TyrSer	332/378	332/378	111/125
	OCCP321=.	OCCP332=1	OCCP343=.	OCCP353=.	OCCP361=1	OCPAO1ori=1	NC_002516.2	789997	C	T	PASS	1	3	snp	T	missense_variant	MODERATE	PA0719	PA0719	transcript	unassigned_transcript_728	protein_coding	1/1	c.344C>T	p.Pro115Leu	344/378	344/378	115/125
	OCCP321=.	OCCP332=.	OCCP343=.	OCCP353=.	OCCP361=.	OCPAO1ori=1	NC_002516.2	790219	C	T	PASS	1	1	snp	T	synonymous_variant	LOW	PA0720	PA0720	transcript	unassigned_transcript_729	protein_coding	1/1	c.54C>T	p.Thr18Thr	54/435	54/435	18/144
	OCCP321=1	OCCP332=1	OCCP343=.	OCCP353=.	OCCP361=.	OCPAO1ori=1	NC_002516.2	790228	T	C	PASS	1	3	snp	C	synonymous_variant	LOW	PA0720	PA0720	transcript	unassigned_transcript_729	protein_coding	1/1	c.63T>C	p.Tyr21Tyr	63/435	63/435	21/144
	OCCP321=1	OCCP332=.	OCCP343=.	OCCP353=1	OCCP361=1	OCPAO1ori=1	NC_002516.2	790267	A	G	PASS	1	4	snp	G	synonymous_variant	LOW	PA0720	PA0720	transcript	unassigned_transcript_729	protein_coding	1/1	c.102A>G	p.Gln34Gln	102/435	102/435	34/144
	OCCP321=1	OCCP332=.	OCCP343=.	OCCP353=1	OCCP361=1	OCPAO1ori=1	NC_002516.2	790291	T	C	PASS	1	4	snp	C	synonymous_variant	LOW	PA0720	PA0720	transcript	unassigned_transcript_729	protein_coding	1/1	c.126T>C	p.Gly42Gly	126/435	126/435	42/144
	OCCP321=1	OCCP332=.	OCCP343=.	OCCP353=1	OCCP361=1	OCPAO1ori=1	NC_002516.2	790312	A	C	PASS	1	4	snp	C	synonymous_variant	LOW	PA0720	PA0720	transcript	unassigned_transcript_729	protein_coding	1/1	c.147A>C	p.Gly49Gly	147/435	147/435	49/144
	OCCP321=1	OCCP332=.	OCCP343=.	OCCP353=1	OCCP361=1	OCPAO1ori=.	NC_002516.2	790378	G	A	PASS	1	3	snp	A	synonymous_variant	LOW	PA0720	PA0720	transcript	unassigned_transcript_729	protein_coding	1/1	c.213G>A	p.Pro71Pro	213/435	213/435	71/144
	OCCP321=1	OCCP332=.	OCCP343=.	OCCP353=1	OCCP361=1	OCPAO1ori=.	NC_002516.2	790408	T	C	PASS	1	3	snp	C	synonymous_variant	LOW	PA0720	PA0720	transcript	unassigned_transcript_729	protein_coding	1/1	c.243T>C	p.Arg81Arg	243/435	243/435	81/144
	OCCP321=1	OCCP332=.	OCCP343=.	OCCP353=1	OCCP361=1	OCPAO1ori=.	NC_002516.2	790429	C	T	PASS	1	3	snp	T	synonymous_variant	LOW	PA0720	PA0720	transcript	unassigned_transcript_729	protein_coding	1/1	c.264C>T	p.Gly88Gly	264/435	264/435	88/144
	OCCP321=1	OCCP332=.	OCCP343=.	OCCP353=1	OCCP361=1	OCPAO1ori=.	NC_002516.2	790447	G	A	PASS	1	3	snp	A	synonymous_variant	LOW	PA0720	PA0720	transcript	unassigned_transcript_729	protein_coding	1/1	c.282G>A	p.Gln94Gln	282/435	282/435	94/144
	OCCP321=1	OCCP332=.	OCCP343=.	OCCP353=1	OCCP361=1	OCPAO1ori=.	NC_002516.2	790453	A	T	PASS	1	3	snp	T	synonymous_variant	LOW	PA0720	PA0720	transcript	unassigned_transcript_729	protein_coding	1/1	c.288A>T	p.Leu96Leu	288/435	288/435	96/144
	OCCP321=1	OCCP332=.	OCCP343=1	OCCP353=1	OCCP361=1	OCPAO1ori=.	NC_002516.2	790477	C	T	PASS	1	4	snp	T	synonymous_variant	LOW	PA0720	PA0720	transcript	unassigned_transcript_729	protein_coding	1/1	c.312C>T	p.Gly104Gly	312/435	312/435	104/144
	OCCP321=1	OCCP332=.	OCCP343=1	OCCP353=1	OCCP361=1	OCPAO1ori=.	NC_002516.2	790485	TG	CC	PASS	1	4	mnp	CC	missense_variant	MODERATE	PA0720	PA0720	transcript	unassigned_transcript_729	protein_coding	1/1	c.320_321delTGinsCC	p.Met107Thr	320/435	320/435	107/144
	OCCP321=.	OCCP332=.	OCCP343=.	OCCP353=1	OCCP361=1	OCPAO1ori=.	NC_002516.2	790521	TG	CA	PASS	1	2	mnp	CA	missense_variant	MODERATE	PA0720	PA0720	transcript	unassigned_transcript_729	protein_coding	1/1	c.356_357delTGinsCA	p.Val119Ala	356/435	356/435	119/144
	OCCP321=.	OCCP332=.	OCCP343=1	OCCP353=.	OCCP361=1	OCPAO1ori=.	NC_002516.2	790580	A	T	PASS	1	2	snp	T	missense_variant	MODERATE	PA0720	PA0720	transcript	unassigned_transcript_729	protein_coding	1/1	c.415A>T	p.Thr139Ser	415/435	415/435	139/144
	OCCP321=.	OCCP332=.	OCCP343=1	OCCP353=.	OCCP361=1	OCPAO1ori=.	NC_002516.2	790597	G	C	PASS	1	2	snp	C	synonymous_variant	LOW	PA0720	PA0720	transcript	unassigned_transcript_729	protein_coding	1/1	c.432G>C	p.Ala144Ala	432/435	432/435	144/144
	OCCP321=.	OCCP332=.	OCCP343=1	OCCP353=1	OCCP361=1	OCPAO1ori=.	NC_002516.2	790604	C	G	PASS	1	3	snp	G	upstream_gene_variant	MODIFIER	PA0721	PA0721	transcript	unassigned_transcript_730	protein_coding		c.-13C>G					13
	OCCP321=.	OCCP332=1	OCCP343=1	OCCP353=.	OCCP361=1	OCPAO1ori=.	NC_002516.2	790640	C	T	PASS	1	3	snp	T	synonymous_variant	LOW	PA0721	PA0721	transcript	unassigned_transcript_730	protein_coding	1/1	c.24C>T	p.Phe8Phe	24/93	24/93	8/30
	OCCP321=.	OCCP332=1	OCCP343=1	OCCP353=1	OCCP361=.	OCPAO1ori=.	NC_002516.2	790701	G	A	PASS	1	3	snp	A	missense_variant	MODERATE	PA0721	PA0721	transcript	unassigned_transcript_730	protein_coding	1/1	c.85G>A	p.Ala29Thr	85/93	85/93	29/30
	OCCP321=.	OCCP332=1	OCCP343=1	OCCP353=1	OCCP361=1	OCPAO1ori=.	NC_002516.2	790718	C	T	PASS	1	4	snp	T	upstream_gene_variant	MODIFIER	PA0722	PA0722	transcript	unassigned_transcript_731	protein_coding		c.-4C>T					4
	OCCP321=.	OCCP332=.	OCCP343=.	OCCP353=.	OCCP361=1	OCPAO1ori=.	NC_002516.2	791138	C	G	PASS	1	1	snp	G	synonymous_variant	LOW	PA0723	PA0723	transcript	unassigned_transcript_732	protein_coding	1/1	c.153C>G	p.Gly51Gly	153/249	153/249	51/82
	OCCP321=.	OCCP332=1	OCCP343=.	OCCP353=1	OCCP361=1	OCPAO1ori=.	NC_002516.2	791198	T	C	PASS	1	3	snp	C	synonymous_variant	LOW	PA0723	PA0723	transcript	unassigned_transcript_732	protein_coding	1/1	c.213T>C	p.Val71Val	213/249	213/249	71/82
	OCCP321=.	OCCP332=.	OCCP343=.	OCCP353=1	OCCP361=1	OCPAO1ori=.	NC_002516.2	791759	T	G	PASS	1	2	snp	G	synonymous_variant	LOW	PA0724	PA0724	transcript	unassigned_transcript_733	protein_coding	1/1	c.390T>G	p.Ser130Ser	390/1263	390/1263	130/420
	OCCP321=.	OCCP332=.	OCCP343=1	OCCP353=1	OCCP361=.	OCPAO1ori=.	NC_002516.2	791868	C	T	PASS	1	2	snp	T	synonymous_variant	LOW	PA0724	PA0724	transcript	unassigned_transcript_733	protein_coding	1/1	c.499C>T	p.Leu167Leu	499/1263	499/1263	167/420
	OCCP321=.	OCCP332=.	OCCP343=.	OCCP353=1	OCCP361=1	OCPAO1ori=.	NC_002516.2	791924	ACAGAAT	CCAAAGC	PASS	1	2	complex	CCAAAGC	missense_variant	MODERATE	PA0724	PA0724	transcript	unassigned_transcript_733	protein_coding	1/1	c.555_561delACAGAATinsCCAAAGC	p.Asn187Ser	555/1263	555/1263	185/420
	OCCP321=1	OCCP332=1	OCCP343=1	OCCP353=1	OCCP361=1	OCPAO1ori=1	NC_002516.2	791942	T	C	PASS	1	6	snp	C	synonymous_variant	LOW	PA0724	PA0724	transcript	unassigned_transcript_733	protein_coding	1/1	c.573T>C	p.Asp191Asp	573/1263	573/1263	191/420
	OCCP321=1	OCCP332=1	OCCP343=.	OCCP353=1	OCCP361=1	OCPAO1ori=.	NC_002516.2	792114	A	G	PASS	1	4	snp	G	missense_variant	MODERATE	PA0724	PA0724	transcript	unassigned_transcript_733	protein_coding	1/1	c.745A>G	p.Ser249Gly	745/1263	745/1263	249/420
	OCCP321=.	OCCP332=1	OCCP343=.	OCCP353=.	OCCP361=.	OCPAO1ori=.	NC_002516.2	792119	C	T	PASS	1	1	snp	T	synonymous_variant	LOW	PA0724	PA0724	transcript	unassigned_transcript_733	protein_coding	1/1	c.750C>T	p.Asp250Asp	750/1263	750/1263	250/420
	OCCP321=.	OCCP332=1	OCCP343=.	OCCP353=.	OCCP361=.	OCPAO1ori=.	NC_002516.2	792124	G	A	PASS	1	1	snp	A	missense_variant	MODERATE	PA0724	PA0724	transcript	unassigned_transcript_733	protein_coding	1/1	c.755G>A	p.Gly252Asp	755/1263	755/1263	252/420
	OCCP321=.	OCCP332=1	OCCP343=1	OCCP353=1	OCCP361=1	OCPAO1ori=1	NC_002516.2	792152	T	C	PASS	1	5	snp	C	synonymous_variant	LOW	PA0724	PA0724	transcript	unassigned_transcript_733	protein_coding	1/1	c.783T>C	p.Asn261Asn	783/1263	783/1263	261/420
	OCCP321=.	OCCP332=.	OCCP343=.	OCCP353=1	OCCP361=1	OCPAO1ori=.	NC_002516.2	792185	TGGCGGC	TGGT	PASS	1	2	complex	T	conservative_inframe_deletion&synonymous_variant	MODERATE	PA0724	PA0724	transcript	unassigned_transcript_733	protein_coding	1/1	c.819_822delCGGCinsT	p.Gly274del	819/1263	819/1263	273/420
	OCCP321=.	OCCP332=.	OCCP343=1	OCCP353=1	OCCP361=.	OCPAO1ori=1	NC_002516.2	792275	C	T	PASS	1	3	snp	T	synonymous_variant	LOW	PA0724	PA0724	transcript	unassigned_transcript_733	protein_coding	1/1	c.906C>T	p.Asn302Asn	906/1263	906/1263	302/420
	OCCP321=1	OCCP332=1	OCCP343=1	OCCP353=1	OCCP361=.	OCPAO1ori=1	NC_002516.2	792317	C	A	PASS	1	5	snp	A	synonymous_variant	LOW	PA0724	PA0724	transcript	unassigned_transcript_733	protein_coding	1/1	c.948C>A	p.Pro316Pro	948/1263	948/1263	316/420
	OCCP321=1	OCCP332=1	OCCP343=1	OCCP353=1	OCCP361=.	OCPAO1ori=1	NC_002516.2	792326	C	T	PASS	1	5	snp	T	synonymous_variant	LOW	PA0724	PA0724	transcript	unassigned_transcript_733	protein_coding	1/1	c.957C>T	p.Pro319Pro	957/1263	957/1263	319/420
	OCCP321=1	OCCP332=.	OCCP343=1	OCCP353=.	OCCP361=.	OCPAO1ori=1	NC_002516.2	792359	C	T	PASS	1	3	snp	T	synonymous_variant	LOW	PA0724	PA0724	transcript	unassigned_transcript_733	protein_coding	1/1	c.990C>T	p.Thr330Thr	990/1263	990/1263	330/420
	OCCP321=.	OCCP332=.	OCCP343=1	OCCP353=.	OCCP361=.	OCPAO1ori=1	NC_002516.2	792401	C	A	PASS	1	2	snp	A	missense_variant	MODERATE	PA0724	PA0724	transcript	unassigned_transcript_733	protein_coding	1/1	c.1032C>A	p.Asp344Glu	1032/1263	1032/1263	344/420
	OCCP321=1	OCCP332=1	OCCP343=1	OCCP353=.	OCCP361=1	OCPAO1ori=1	NC_002516.2	792443	T	C	PASS	1	5	snp	C	synonymous_variant	LOW	PA0724	PA0724	transcript	unassigned_transcript_733	protein_coding	1/1	c.1074T>C	p.Asp358Asp	1074/1263	1074/1263	358/420
	OCCP321=1	OCCP332=1	OCCP343=1	OCCP353=.	OCCP361=1	OCPAO1ori=1	NC_002516.2	792455	C	T	PASS	1	5	snp	T	synonymous_variant	LOW	PA0724	PA0724	transcript	unassigned_transcript_733	protein_coding	1/1	c.1086C>T	p.Gly362Gly	1086/1263	1086/1263	362/420
	OCCP321=1	OCCP332=.	OCCP343=1	OCCP353=1	OCCP361=1	OCPAO1ori=1	NC_002516.2	792590	G	A	PASS	1	5	snp	A	synonymous_variant	LOW	PA0724	PA0724	transcript	unassigned_transcript_733	protein_coding	1/1	c.1221G>A	p.Leu407Leu	1221/1263	1221/1263	407/420
	OCCP321=1	OCCP332=.	OCCP343=1	OCCP353=1	OCCP361=.	OCPAO1ori=1	NC_002516.2	792608	C	T	PASS	1	4	snp	T	synonymous_variant	LOW	PA0724	PA0724	transcript	unassigned_transcript_733	protein_coding	1/1	c.1239C>T	p.Ala413Ala	1239/1263	1239/1263	413/420
	OCCP321=.	OCCP332=1	OCCP343=1	OCCP353=1	OCCP361=1	OCPAO1ori=1	NC_002516.2	792696	C	T	PASS	1	5	snp	T	synonymous_variant	LOW	PA0725	PA0725	transcript	unassigned_transcript_734	protein_coding	1/1	c.60C>T	p.Asp20Asp	60/357	60/357	20/118
	OCCP321=.	OCCP332=.	OCCP343=.	OCCP353=.	OCCP361=1	OCPAO1ori=1	NC_002516.2	792834	C	T	PASS	1	2	snp	T	synonymous_variant	LOW	PA0725	PA0725	transcript	unassigned_transcript_734	protein_coding	1/1	c.198C>T	p.Ser66Ser	198/357	198/357	66/118
	OCCP321=.	OCCP332=.	OCCP343=.	OCCP353=1	OCCP361=1	OCPAO1ori=1	NC_002516.2	792882	T	G	PASS	1	3	snp	G	synonymous_variant	LOW	PA0725	PA0725	transcript	unassigned_transcript_734	protein_coding	1/1	c.246T>G	p.Gly82Gly	246/357	246/357	82/118
	OCCP321=1	OCCP332=1	OCCP343=1	OCCP353=1	OCCP361=1	OCPAO1ori=1	NC_002516.2	793143	T	C	PASS	1	6	snp	C	synonymous_variant	LOW	PA0726	PA0726	transcript	unassigned_transcript_735	protein_coding	1/1	c.147T>C	p.Phe49Phe	147/1275	147/1275	49/424
	OCCP321=.	OCCP332=1	OCCP343=.	OCCP353=1	OCCP361=1	OCPAO1ori=1	NC_002516.2	793242	T	G	PASS	1	4	snp	G	synonymous_variant	LOW	PA0726	PA0726	transcript	unassigned_transcript_735	protein_coding	1/1	c.246T>G	p.Gly82Gly	246/1275	246/1275	82/424
	OCCP321=.	OCCP332=1	OCCP343=.	OCCP353=1	OCCP361=1	OCPAO1ori=.	NC_002516.2	793284	A	G	PASS	1	3	snp	G	synonymous_variant	LOW	PA0726	PA0726	transcript	unassigned_transcript_735	protein_coding	1/1	c.288A>G	p.Lys96Lys	288/1275	288/1275	96/424
	OCCP321=1	OCCP332=1	OCCP343=.	OCCP353=1	OCCP361=.	OCPAO1ori=.	NC_002516.2	793347	G	A	PASS	1	3	snp	A	synonymous_variant	LOW	PA0726	PA0726	transcript	unassigned_transcript_735	protein_coding	1/1	c.351G>A	p.Ala117Ala	351/1275	351/1275	117/424
	OCCP321=1	OCCP332=1	OCCP343=.	OCCP353=.	OCCP361=.	OCPAO1ori=1	NC_002516.2	793389	T	C	PASS	1	3	snp	C	synonymous_variant	LOW	PA0726	PA0726	transcript	unassigned_transcript_735	protein_coding	1/1	c.393T>C	p.His131His	393/1275	393/1275	131/424
	OCCP321=1	OCCP332=1	OCCP343=1	OCCP353=.	OCCP361=.	OCPAO1ori=1	NC_002516.2	793410	T	C	PASS	1	4	snp	C	synonymous_variant	LOW	PA0726	PA0726	transcript	unassigned_transcript_735	protein_coding	1/1	c.414T>C	p.Ile138Ile	414/1275	414/1275	138/424
	OCCP321=.	OCCP332=.	OCCP343=1	OCCP353=.	OCCP361=1	OCPAO1ori=.	NC_002516.2	793641	G	A	PASS	1	2	snp	A	synonymous_variant	LOW	PA0726	PA0726	transcript	unassigned_transcript_735	protein_coding	1/1	c.645G>A	p.Gln215Gln	645/1275	645/1275	215/424
	OCCP321=.	OCCP332=1	OCCP343=1	OCCP353=1	OCCP361=.	OCPAO1ori=.	NC_002516.2	793757	C	G	PASS	1	3	snp	G	missense_variant	MODERATE	PA0726	PA0726	transcript	unassigned_transcript_735	protein_coding	1/1	c.761C>G	p.Ala254Gly	761/1275	761/1275	254/424
	OCCP321=.	OCCP332=1	OCCP343=1	OCCP353=1	OCCP361=1	OCPAO1ori=.	NC_002516.2	793837	A	G	PASS	1	4	snp	G	missense_variant	MODERATE	PA0726	PA0726	transcript	unassigned_transcript_735	protein_coding	1/1	c.841A>G	p.Thr281Ala	841/1275	841/1275	281/424
	OCCP321=.	OCCP332=1	OCCP343=1	OCCP353=.	OCCP361=1	OCPAO1ori=1	NC_002516.2	793950	T	C	PASS	1	4	snp	C	synonymous_variant	LOW	PA0726	PA0726	transcript	unassigned_transcript_735	protein_coding	1/1	c.954T>C	p.Leu318Leu	954/1275	954/1275	318/424
	OCCP321=1	OCCP332=1	OCCP343=1	OCCP353=.	OCCP361=1	OCPAO1ori=1	NC_002516.2	793996	C	T	PASS	1	5	snp	T	synonymous_variant	LOW	PA0726	PA0726	transcript	unassigned_transcript_735	protein_coding	1/1	c.1000C>T	p.Leu334Leu	1000/1275	1000/1275	334/424
	OCCP321=1	OCCP332=1	OCCP343=1	OCCP353=.	OCCP361=1	OCPAO1ori=1	NC_002516.2	794001	C	G	PASS	1	5	snp	G	missense_variant	MODERATE	PA0726	PA0726	transcript	unassigned_transcript_735	protein_coding	1/1	c.1005C>G	p.Asp335Glu	1005/1275	1005/1275	335/424
	OCCP321=1	OCCP332=1	OCCP343=1	OCCP353=1	OCCP361=1	OCPAO1ori=1	NC_002516.2	794064	A	G	PASS	1	6	snp	G	synonymous_variant	LOW	PA0726	PA0726	transcript	unassigned_transcript_735	protein_coding	1/1	c.1068A>G	p.Val356Val	1068/1275	1068/1275	356/424
	OCCP321=1	OCCP332=1	OCCP343=.	OCCP353=1	OCCP361=1	OCPAO1ori=1	NC_002516.2	794106	G	C	PASS	1	5	snp	C	missense_variant	MODERATE	PA0726	PA0726	transcript	unassigned_transcript_735	protein_coding	1/1	c.1110G>C	p.Glu370Asp	1110/1275	1110/1275	370/424
	OCCP321=.	OCCP332=1	OCCP343=.	OCCP353=1	OCCP361=1	OCPAO1ori=1	NC_002516.2	794128	A	G	PASS	1	4	snp	G	missense_variant	MODERATE	PA0726	PA0726	transcript	unassigned_transcript_735	protein_coding	1/1	c.1132A>G	p.Thr378Ala	1132/1275	1132/1275	378/424
	OCCP321=1	OCCP332=1	OCCP343=.	OCCP353=1	OCCP361=1	OCPAO1ori=1	NC_002516.2	794140	C	G	PASS	1	5	snp	G	missense_variant	MODERATE	PA0726	PA0726	transcript	unassigned_transcript_735	protein_coding	1/1	c.1144C>G	p.Pro382Ala	1144/1275	1144/1275	382/424
	OCCP321=1	OCCP332=1	OCCP343=.	OCCP353=1	OCCP361=1	OCPAO1ori=1	NC_002516.2	794162	T	C	PASS	1	5	snp	C	missense_variant	MODERATE	PA0726	PA0726	transcript	unassigned_transcript_735	protein_coding	1/1	c.1166T>C	p.Val389Ala	1166/1275	1166/1275	389/424
	OCCP321=1	OCCP332=.	OCCP343=.	OCCP353=1	OCCP361=1	OCPAO1ori=.	NC_002516.2	794178	T	C	PASS	1	3	snp	C	synonymous_variant	LOW	PA0726	PA0726	transcript	unassigned_transcript_735	protein_coding	1/1	c.1182T>C	p.Val394Val	1182/1275	1182/1275	394/424
	OCCP321=.	OCCP332=.	OCCP343=.	OCCP353=1	OCCP361=1	OCPAO1ori=.	NC_002516.2	794184	C	G	PASS	1	2	snp	G	synonymous_variant	LOW	PA0726	PA0726	transcript	unassigned_transcript_735	protein_coding	1/1	c.1188C>G	p.Ala396Ala	1188/1275	1188/1275	396/424
	OCCP321=.	OCCP332=.	OCCP343=.	OCCP353=1	OCCP361=.	OCPAO1ori=.	NC_002516.2	794195	C	T	PASS	1	1	snp	T	missense_variant	MODERATE	PA0726	PA0726	transcript	unassigned_transcript_735	protein_coding	1/1	c.1199C>T	p.Ala400Val	1199/1275	1199/1275	400/424
	OCCP321=1	OCCP332=.	OCCP343=.	OCCP353=1	OCCP361=1	OCPAO1ori=.	NC_002516.2	794208	G	T	PASS	1	3	snp	T	synonymous_variant	LOW	PA0726	PA0726	transcript	unassigned_transcript_735	protein_coding	1/1	c.1212G>T	p.Gly404Gly	1212/1275	1212/1275	404/424
	OCCP321=1	OCCP332=.	OCCP343=.	OCCP353=.	OCCP361=1	OCPAO1ori=1	NC_002516.2	794265	G	C	PASS	1	3	snp	C	missense_variant	MODERATE	PA0726	PA0726	transcript	unassigned_transcript_735	protein_coding	1/1	c.1269G>C	p.Gln423His	1269/1275	1269/1275	423/424
	OCCP321=.	OCCP332=.	OCCP343=.	OCCP353=1	OCCP361=.	OCPAO1ori=.	NC_002516.2	794290	CC	TT	PASS	1	1	mnp	TT	upstream_gene_variant	MODIFIER	PA0727	PA0727	transcript	unassigned_transcript_736	protein_coding		c.-211_-210delCCinsTT					211
	OCCP321=1	OCCP332=.	OCCP343=1	OCCP353=1	OCCP361=1	OCPAO1ori=1	NC_002516.2	794328	A	T	PASS	1	5	snp	T	upstream_gene_variant	MODIFIER	PA0727	PA0727	transcript	unassigned_transcript_736	protein_coding		c.-173A>T					173
	OCCP321=1	OCCP332=1	OCCP343=.	OCCP353=1	OCCP361=.	OCPAO1ori=1	NC_002516.2	794430	C	T	PASS	1	4	snp	T	upstream_gene_variant	MODIFIER	PA0727	PA0727	transcript	unassigned_transcript_736	protein_coding		c.-71C>T					71
	OCCP321=.	OCCP332=.	OCCP343=1	OCCP353=.	OCCP361=1	OCPAO1ori=.	NC_002516.2	794629	T	C	PASS	1	2	snp	C	synonymous_variant	LOW	PA0727	PA0727	transcript	unassigned_transcript_736	protein_coding	1/1	c.129T>C	p.Ile43Ile	129/1293	129/1293	43/430
	OCCP321=.	OCCP332=.	OCCP343=1	OCCP353=.	OCCP361=.	OCPAO1ori=.	NC_002516.2	794647	TACG	CACC	PASS	1	1	complex	CACC	synonymous_variant	LOW	PA0727	PA0727	transcript	unassigned_transcript_736	protein_coding	1/1	c.147_150delTACGinsCACC	p.51	147/1293	147/1293	49/430
	OCCP321=.	OCCP332=.	OCCP343=1	OCCP353=.	OCCP361=.	OCPAO1ori=.	NC_002516.2	794674	ACTCCGG	GTTGCGC	PASS	1	1	complex	GTTGCGC	synonymous_variant	LOW	PA0727	PA0727	transcript	unassigned_transcript_736	protein_coding	1/1	c.174_180delACTCCGGinsGTTGCGC	p.61	174/1293	174/1293	58/430
	OCCP321=1	OCCP332=.	OCCP343=1	OCCP353=1	OCCP361=1	OCPAO1ori=1	NC_002516.2	794707	C	G	PASS	1	5	snp	G	synonymous_variant	LOW	PA0727	PA0727	transcript	unassigned_transcript_736	protein_coding	1/1	c.207C>G	p.Leu69Leu	207/1293	207/1293	69/430
	OCCP321=.	OCCP332=.	OCCP343=.	OCCP353=.	OCCP361=.	OCPAO1ori=1	NC_002516.2	794740	G	A	PASS	1	1	snp	A	synonymous_variant	LOW	PA0727	PA0727	transcript	unassigned_transcript_736	protein_coding	1/1	c.240G>A	p.Glu80Glu	240/1293	240/1293	80/430
	OCCP321=.	OCCP332=.	OCCP343=1	OCCP353=.	OCCP361=1	OCPAO1ori=1	NC_002516.2	794755	C	T	PASS	1	3	snp	T	synonymous_variant	LOW	PA0727	PA0727	transcript	unassigned_transcript_736	protein_coding	1/1	c.255C>T	p.Arg85Arg	255/1293	255/1293	85/430
	OCCP321=.	OCCP332=.	OCCP343=1	OCCP353=.	OCCP361=.	OCPAO1ori=1	NC_002516.2	794770	C	T	PASS	1	2	snp	T	synonymous_variant	LOW	PA0727	PA0727	transcript	unassigned_transcript_736	protein_coding	1/1	c.270C>T	p.Ser90Ser	270/1293	270/1293	90/430
	OCCP321=.	OCCP332=.	OCCP343=1	OCCP353=1	OCCP361=1	OCPAO1ori=1	NC_002516.2	794797	T	C	PASS	1	4	snp	C	synonymous_variant	LOW	PA0727	PA0727	transcript	unassigned_transcript_736	protein_coding	1/1	c.297T>C	p.Ala99Ala	297/1293	297/1293	99/430
	OCCP321=.	OCCP332=.	OCCP343=1	OCCP353=1	OCCP361=1	OCPAO1ori=1	NC_002516.2	794806	T	C	PASS	1	4	snp	C	synonymous_variant	LOW	PA0727	PA0727	transcript	unassigned_transcript_736	protein_coding	1/1	c.306T>C	p.Gly102Gly	306/1293	306/1293	102/430
	OCCP321=1	OCCP332=1	OCCP343=1	OCCP353=1	OCCP361=1	OCPAO1ori=1	NC_002516.2	794818	A	G	PASS	1	6	snp	G	synonymous_variant	LOW	PA0727	PA0727	transcript	unassigned_transcript_736	protein_coding	1/1	c.318A>G	p.Leu106Leu	318/1293	318/1293	106/430
	OCCP321=1	OCCP332=.	OCCP343=1	OCCP353=1	OCCP361=1	OCPAO1ori=1	NC_002516.2	794827	T	C	PASS	1	5	snp	C	synonymous_variant	LOW	PA0727	PA0727	transcript	unassigned_transcript_736	protein_coding	1/1	c.327T>C	p.Asn109Asn	327/1293	327/1293	109/430
	OCCP321=1	OCCP332=.	OCCP343=.	OCCP353=1	OCCP361=1	OCPAO1ori=1	NC_002516.2	794875	A	G	PASS	1	4	snp	G	synonymous_variant	LOW	PA0727	PA0727	transcript	unassigned_transcript_736	protein_coding	1/1	c.375A>G	p.Val125Val	375/1293	375/1293	125/430
	OCCP321=.	OCCP332=.	OCCP343=.	OCCP353=1	OCCP361=.	OCPAO1ori=1	NC_002516.2	794881	T	C	PASS	1	2	snp	C	synonymous_variant	LOW	PA0727	PA0727	transcript	unassigned_transcript_736	protein_coding	1/1	c.381T>C	p.Pro127Pro	381/1293	381/1293	127/430
	OCCP321=.	OCCP332=.	OCCP343=.	OCCP353=.	OCCP361=.	OCPAO1ori=1	NC_002516.2	794888	CTCGAT	ATTGAC	PASS	1	1	complex	ATTGAC	missense_variant	MODERATE	PA0727	PA0727	transcript	unassigned_transcript_736	protein_coding	1/1	c.388_393delCTCGATinsATTGAC	p.Leu130Ile	388/1293	388/1293	130/430
	OCCP321=1	OCCP332=.	OCCP343=.	OCCP353=1	OCCP361=.	OCPAO1ori=1	NC_002516.2	794908	C	T	PASS	1	3	snp	T	synonymous_variant	LOW	PA0727	PA0727	transcript	unassigned_transcript_736	protein_coding	1/1	c.408C>T	p.Arg136Arg	408/1293	408/1293	136/430
	OCCP321=1	OCCP332=.	OCCP343=.	OCCP353=1	OCCP361=.	OCPAO1ori=1	NC_002516.2	794932	TT	CC	PASS	1	3	mnp	CC	synonymous_variant	LOW	PA0727	PA0727	transcript	unassigned_transcript_736	protein_coding	1/1	c.432_433delTTinsCC	p.146	432/1293	432/1293	144/430
	OCCP321=1	OCCP332=.	OCCP343=.	OCCP353=1	OCCP361=.	OCPAO1ori=1	NC_002516.2	794941	TGCC	AGCG	PASS	1	3	complex	AGCG	synonymous_variant	LOW	PA0727	PA0727	transcript	unassigned_transcript_736	protein_coding	1/1	c.441_444delTGCCinsAGCG	p.149	441/1293	441/1293	147/430
	OCCP321=1	OCCP332=.	OCCP343=.	OCCP353=1	OCCP361=.	OCPAO1ori=1	NC_002516.2	794962	A	G	PASS	1	3	snp	G	synonymous_variant	LOW	PA0727	PA0727	transcript	unassigned_transcript_736	protein_coding	1/1	c.462A>G	p.Glu154Glu	462/1293	462/1293	154/430
	OCCP321=1	OCCP332=.	OCCP343=.	OCCP353=1	OCCP361=.	OCPAO1ori=1	NC_002516.2	794974	CGCT	AGCC	PASS	1	3	complex	AGCC	synonymous_variant	LOW	PA0727	PA0727	transcript	unassigned_transcript_736	protein_coding	1/1	c.474_477delCGCTinsAGCC	p.160	474/1293	474/1293	158/430
	OCCP321=.	OCCP332=.	OCCP343=.	OCCP353=.	OCCP361=.	OCPAO1ori=1	NC_002516.2	794989	CT	GC	PASS	1	1	mnp	GC	synonymous_variant	LOW	PA0727	PA0727	transcript	unassigned_transcript_736	protein_coding	1/1	c.489_490delCTinsGC	p.165	489/1293	489/1293	163/430
	OCCP321=.	OCCP332=.	OCCP343=.	OCCP353=.	OCCP361=.	OCPAO1ori=1	NC_002516.2	794995	C	T	PASS	1	1	snp	T	synonymous_variant	LOW	PA0727	PA0727	transcript	unassigned_transcript_736	protein_coding	1/1	c.495C>T	p.Asp165Asp	495/1293	495/1293	165/430
	OCCP321=.	OCCP332=.	OCCP343=.	OCCP353=1	OCCP361=.	OCPAO1ori=.	NC_002516.2	795040	TTGT	CTGC	PASS	1	1	complex	CTGC	synonymous_variant	LOW	PA0727	PA0727	transcript	unassigned_transcript_736	protein_coding	1/1	c.540_543delTTGTinsCTGC	p.182	540/1293	540/1293	180/430
	OCCP321=1	OCCP332=.	OCCP343=.	OCCP353=1	OCCP361=.	OCPAO1ori=1	NC_002516.2	795058	GCGA	ACGG	PASS	1	3	complex	ACGG	synonymous_variant	LOW	PA0727	PA0727	transcript	unassigned_transcript_736	protein_coding	1/1	c.558_561delGCGAinsACGG	p.188	558/1293	558/1293	186/430
	OCCP321=1	OCCP332=1	OCCP343=1	OCCP353=1	OCCP361=1	OCPAO1ori=1	NC_002516.2	795088	A	G	PASS	1	6	snp	G	synonymous_variant	LOW	PA0727	PA0727	transcript	unassigned_transcript_736	protein_coding	1/1	c.588A>G	p.Glu196Glu	588/1293	588/1293	196/430
	OCCP321=1	OCCP332=1	OCCP343=1	OCCP353=1	OCCP361=.	OCPAO1ori=1	NC_002516.2	795136	C	T	PASS	1	5	snp	T	synonymous_variant	LOW	PA0727	PA0727	transcript	unassigned_transcript_736	protein_coding	1/1	c.636C>T	p.Phe212Phe	636/1293	636/1293	212/430
	OCCP321=1	OCCP332=1	OCCP343=1	OCCP353=1	OCCP361=1	OCPAO1ori=.	NC_002516.2	795238	C	T	PASS	1	5	snp	T	synonymous_variant	LOW	PA0727	PA0727	transcript	unassigned_transcript_736	protein_coding	1/1	c.738C>T	p.Asn246Asn	738/1293	738/1293	246/430
	OCCP321=1	OCCP332=1	OCCP343=1	OCCP353=.	OCCP361=1	OCPAO1ori=.	NC_002516.2	795289	C	G	PASS	1	4	snp	G	synonymous_variant	LOW	PA0727	PA0727	transcript	unassigned_transcript_736	protein_coding	1/1	c.789C>G	p.Val263Val	789/1293	789/1293	263/430
	OCCP321=1	OCCP332=1	OCCP343=1	OCCP353=.	OCCP361=1	OCPAO1ori=.	NC_002516.2	795296	C	A	PASS	1	4	snp	A	missense_variant	MODERATE	PA0727	PA0727	transcript	unassigned_transcript_736	protein_coding	1/1	c.796C>A	p.Leu266Ile	796/1293	796/1293	266/430
	OCCP321=1	OCCP332=1	OCCP343=.	OCCP353=.	OCCP361=.	OCPAO1ori=.	NC_002516.2	795301	ATTC	GTTT	PASS	1	2	complex	GTTT	synonymous_variant	LOW	PA0727	PA0727	transcript	unassigned_transcript_736	protein_coding	1/1	c.801_804delATTCinsGTTT	p.269	801/1293	801/1293	267/430
	OCCP321=1	OCCP332=1	OCCP343=.	OCCP353=.	OCCP361=1	OCPAO1ori=.	NC_002516.2	795309	TCCAT	ATCAC	PASS	1	3	complex	ATCAC	missense_variant	MODERATE	PA0727	PA0727	transcript	unassigned_transcript_736	protein_coding	1/1	c.809_813delTCCATinsATCAC	p.Phe270Tyr	809/1293	809/1293	270/430
	OCCP321=1	OCCP332=.	OCCP343=1	OCCP353=1	OCCP361=1	OCPAO1ori=.	NC_002516.2	795349	C	T	PASS	1	4	snp	T	synonymous_variant	LOW	PA0727	PA0727	transcript	unassigned_transcript_736	protein_coding	1/1	c.849C>T	p.Arg283Arg	849/1293	849/1293	283/430
	OCCP321=1	OCCP332=.	OCCP343=1	OCCP353=.	OCCP361=.	OCPAO1ori=.	NC_002516.2	795355	T	C	PASS	1	2	snp	C	synonymous_variant	LOW	PA0727	PA0727	transcript	unassigned_transcript_736	protein_coding	1/1	c.855T>C	p.Ala285Ala	855/1293	855/1293	285/430
	OCCP321=.	OCCP332=.	OCCP343=1	OCCP353=.	OCCP361=.	OCPAO1ori=.	NC_002516.2	795370	T	C	PASS	1	1	snp	C	synonymous_variant	LOW	PA0727	PA0727	transcript	unassigned_transcript_736	protein_coding	1/1	c.870T>C	p.Ile290Ile	870/1293	870/1293	290/430
	OCCP321=1	OCCP332=.	OCCP343=.	OCCP353=1	OCCP361=.	OCPAO1ori=1	NC_002516.2	795667	TAAAC	CAAAT	PASS	1	3	complex	CAAAT	synonymous_variant	LOW	PA0727	PA0727	transcript	unassigned_transcript_736	protein_coding	1/1	c.1167_1171delTAAACinsCAAAT	p.392	1167/1293	1167/1293	389/430
	OCCP321=.	OCCP332=.	OCCP343=.	OCCP353=1	OCCP361=.	OCPAO1ori=.	NC_002516.2	795742	CATA	TATC	PASS	1	1	complex	TATC	synonymous_variant	LOW	PA0727	PA0727	transcript	unassigned_transcript_736	protein_coding	1/1	c.1242_1245delCATAinsTATC	p.416	1242/1293	1242/1293	414/430
	OCCP321=.	OCCP332=.	OCCP343=.	OCCP353=1	OCCP361=.	OCPAO1ori=.	NC_002516.2	795754	G	C	PASS	1	1	snp	C	synonymous_variant	LOW	PA0727	PA0727	transcript	unassigned_transcript_736	protein_coding	1/1	c.1254G>C	p.Leu418Leu	1254/1293	1254/1293	418/430
	OCCP321=1	OCCP332=1	OCCP343=1	OCCP353=1	OCCP361=1	OCPAO1ori=1	NC_002516.2	816529	G	GC	PASS	1	6	ins	GCCCCGCG	upstream_gene_variant	MODIFIER	PA0744	PA0744	transcript	unassigned_transcript_755	protein_coding		c.-4147_-4146insG					4147
	OCCP321=1	OCCP332=1	OCCP343=1	OCCP353=1	OCCP361=1	OCPAO1ori=1	NC_002516.2	891099	A	AC	PASS	1	6	ins	ACCG	upstream_gene_variant	MODIFIER	PA0809	PA0809	transcript	unassigned_transcript_820	protein_coding		c.-3625_-3624insG					3625
	OCCP321=1	OCCP332=1	OCCP343=1	OCCP353=1	OCCP361=1	OCPAO1ori=1	NC_002516.2	1116213	G	GC	PASS	1	6	ins	GCTG	upstream_gene_variant	MODIFIER	PA1026	PA1026	transcript	unassigned_transcript_1044	protein_coding		c.-3164_-3163insG					3164
	OCCP321=1	OCCP332=1	OCCP343=1	OCCP353=1	OCCP361=1	OCPAO1ori=1	NC_002516.2	1215657	A	AG	PASS	1	6	ins	AGGGAC	upstream_gene_variant	MODIFIER	PA1117	PA1117	transcript	unassigned_transcript_1139	protein_coding		c.-3879_-3878insC					3879
	OCCP321=1	OCCP332=1	OCCP343=1	OCCP353=1	OCCP361=1	OCPAO1ori=1	NC_002516.2	1275766	GA	G	PASS	1	6	del	GATG	frameshift_variant	HIGH	PA1174	PA1174	transcript	unassigned_transcript_1194	protein_coding	1/1	c.31delT	p.Phe11fs	31/2490	31/2490	11/829
	OCCP321=1	OCCP332=1	OCCP343=1	OCCP353=1	OCCP361=1	OCPAO1ori=1	NC_002516.2	1440622	CA	C	PASS	1	6	del	CAAGGG	frameshift_variant	HIGH	PA1327	PA1327	transcript	unassigned_transcript_1348	protein_coding	1/1	c.1920delA	p.Pro642fs	1920/1971	1920/1971	640/656
	OCCP321=1	OCCP332=1	OCCP343=1	OCCP353=1	OCCP361=1	OCPAO1ori=1	NC_002516.2	1445357	A	AG	PASS	1	6	ins	AGCA	upstream_gene_variant	MODIFIER	PA1328	PA1328	transcript	unassigned_transcript_1349	protein_coding		c.-3811_-3810insC					3811
	OCCP321=1	OCCP332=1	OCCP343=1	OCCP353=1	OCCP361=1	OCPAO1ori=1	NC_002516.2	1467482	AC	AGCG	PASS	1	6	complex	GCG	upstream_gene_variant	MODIFIER	PA1347	PA1347	transcript	unassigned_transcript_1368	protein_coding		c.-4853delGinsCGC					4853
	OCCP321=1	OCCP332=1	OCCP343=1	OCCP353=1	OCCP361=1	OCPAO1ori=1	NC_002516.2	1589438	G	C	PASS	1	6	snp	C	missense_variant	MODERATE	PA1459	PA1459	transcript	unassigned_transcript_1480	protein_coding	1/1	c.101G>C	p.Gly34Ala	101/1107	101/1107	34/368
	OCCP321=1	OCCP332=1	OCCP343=1	OCCP353=1	OCCP361=1	OCPAO1ori=1	NC_002516.2	1835045	G	GC	PASS	1	6	ins	GCTTCG	frameshift_variant	HIGH	PA1685	PA1685	transcript	unassigned_transcript_1710	protein_coding	1/1	c.653_654insC	p.Ser219fs	654/750	654/750	218/249
	OCCP321=1	OCCP332=1	OCCP343=1	OCCP353=1	OCCP361=1	OCPAO1ori=1	NC_002516.2	2169348	A	AG	PASS	1	6	ins	AGGGAGT	upstream_gene_variant	MODIFIER	PA1978	PA1978	transcript	unassigned_transcript_2010	protein_coding		c.-4803_-4802insC					4803
	OCCP321=1	OCCP332=1	OCCP343=1	OCCP353=1	OCCP361=1	OCPAO1ori=1	NC_002516.2	2186927	G	GC	PASS	1	6	ins	GCGC	upstream_gene_variant	MODIFIER	PA1995	PA1995	transcript	unassigned_transcript_2027	protein_coding		c.-4831_-4830insG					4831
	OCCP321=1	OCCP332=1	OCCP343=1	OCCP353=1	OCCP361=1	OCPAO1ori=1	NC_002516.2	2195457	G	GC	PASS	1	6	ins	GCCCCCCTTTA	upstream_gene_variant	MODIFIER	PA2003	PA2003	transcript	unassigned_transcript_2035	protein_coding		c.-4609_-4608insG					4609
	OCCP321=1	OCCP332=1	OCCP343=1	OCCP353=1	OCCP361=1	OCPAO1ori=1	NC_002516.2	2239547	T	G	PASS	1	6	snp	G	upstream_gene_variant	MODIFIER	PA2044	PA2044	transcript	unassigned_transcript_2076	protein_coding		c.-1181A>C					1181
	OCCP321=1	OCCP332=1	OCCP343=1	OCCP353=1	OCCP361=1	OCPAO1ori=1	NC_002516.2	2239555	A	AG	PASS	1	6	ins	AGCG	upstream_gene_variant	MODIFIER	PA2044	PA2044	transcript	unassigned_transcript_2076	protein_coding		c.-1190_-1189insC					1190
	OCCP321=1	OCCP332=1	OCCP343=1	OCCP353=1	OCCP361=1	OCPAO1ori=1	NC_002516.2	2342110	C	CT	PASS	1	6	ins	CTTC	upstream_gene_variant	MODIFIER	PA2126	PA2126	transcript	unassigned_transcript_2158	protein_coding		c.-2125_-2124insA					2125
	OCCP321=1	OCCP332=1	OCCP343=1	OCCP353=1	OCCP361=1	OCPAO1ori=1	NC_002516.2	2355771	A	AG	PASS	1	6	ins	AGCT	upstream_gene_variant	MODIFIER	PA2136	PA2136	transcript	unassigned_transcript_2168	protein_coding		c.-3342_-3341insC					3342
	OCCP321=1	OCCP332=1	OCCP343=1	OCCP353=1	OCCP361=1	OCPAO1ori=1	NC_002516.2	2356681	GC	G	PASS	1	6	del	GCCTG	frameshift_variant	HIGH	PA2141	PA2141	transcript	unassigned_transcript_2172	protein_coding	1/1	c.517delC	p.Leu173fs	517/549	517/549	173/182
	OCCP321=1	OCCP332=1	OCCP343=1	OCCP353=1	OCCP361=1	OCPAO1ori=1	NC_002516.2	2532046	G	GC	PASS	1	6	ins	GCTC	upstream_gene_variant	MODIFIER	PA2296	PA2296	transcript	unassigned_transcript_2327	protein_coding		c.-4770_-4769insG					4770
	OCCP321=1	OCCP332=1	OCCP343=1	OCCP353=1	OCCP361=1	OCPAO1ori=1	NC_002516.2	2669175	G	C	PASS	1	6	snp	C	missense_variant	MODERATE	PA2400	PA2400	transcript	unassigned_transcript_2430	protein_coding	1/1	c.2455C>G	p.Pro819Ala	2455/6474	2455/6474	819/2157
	OCCP321=1	OCCP332=1	OCCP343=1	OCCP353=1	OCCP361=1	OCPAO1ori=1	NC_002516.2	2753522	G	GC	PASS	1	6	ins	GCTG	upstream_gene_variant	MODIFIER	PA2449	PA2449	transcript	unassigned_transcript_2478	protein_coding		c.-1860_-1859insG					1860
	OCCP321=1	OCCP332=1	OCCP343=1	OCCP353=1	OCCP361=1	OCPAO1ori=1	NC_002516.2	2807693	TCGGCCAGC	T	PASS	1	6	del	TCGGCCAGCC	frameshift_variant	HIGH	PA2492	PA2492	transcript	unassigned_transcript_2518	protein_coding	1/1	c.240_247delGCCGGCCA	p.Gln80fs	240/1044	240/1044	80/347
	OCCP321=1	OCCP332=1	OCCP343=1	OCCP353=1	OCCP361=1	OCPAO1ori=1	NC_002516.2	2807982	T	A	PASS	1	6	snp	A	missense_variant	MODERATE	PA2492	PA2492	transcript	unassigned_transcript_2518	protein_coding	1/1	c.514T>A	p.Phe172Ile	514/1044	514/1044	172/347
	OCCP321=1	OCCP332=1	OCCP343=1	OCCP353=1	OCCP361=1	OCPAO1ori=1	NC_002516.2	3016844	G	GC	PASS	1	6	ins	GCCA	upstream_gene_variant	MODIFIER	PA2662	PA2662	transcript	unassigned_transcript_2693	protein_coding		c.-4553_-4552insG					4553
	OCCP321=1	OCCP332=1	OCCP343=1	OCCP353=1	OCCP361=1	OCPAO1ori=1	NC_002516.2	3083196	A	AG	PASS	1	6	ins	AGCG	upstream_gene_variant	MODIFIER	PA2729	PA2729	transcript	unassigned_transcript_2757	protein_coding		c.-2946_-2945insG					2945
	OCCP321=.	OCCP332=.	OCCP343=.	OCCP353=.	OCCP361=1	OCPAO1ori=.	NC_002516.2	3575749	T	C	PASS	1	1	snp	C	upstream_gene_variant	MODIFIER	PA3181	PA3181	transcript	unassigned_transcript_3229	protein_coding		c.-4146A>G					4146
	OCCP321=1	OCCP332=1	OCCP343=1	OCCP353=1	OCCP361=1	OCPAO1ori=1	NC_002516.2	3919508	G	GC	PASS	1	6	ins	GCGT	upstream_gene_variant	MODIFIER	PA3497	PA3497	transcript	unassigned_transcript_3553	protein_coding		c.-4172_-4171insG					4172
	OCCP321=1	OCCP332=1	OCCP343=1	OCCP353=1	OCCP361=1	OCPAO1ori=1	NC_002516.2	4212201	A	G	PASS	1	6	snp	G	missense_variant	MODERATE	PA3760	PA3760	transcript	unassigned_transcript_3818	protein_coding	1/1	c.1907A>G	p.His636Arg	1907/2529	1907/2529	636/842
	OCCP321=1	OCCP332=1	OCCP343=1	OCCP353=1	OCCP361=1	OCPAO1ori=1	NC_002516.2	4344266	A	G	PASS	1	6	snp	G	synonymous_variant	LOW	PA3877	PA3877	transcript	unassigned_transcript_3936	protein_coding	1/1	c.570T>C	p.Leu190Leu	570/1296	570/1296	190/431
	OCCP321=.	OCCP332=1	OCCP343=1	OCCP353=.	OCCP361=1	OCPAO1ori=.	NC_002516.2	4448852	AGCCG	AGCGC	PASS	1	3	mnp	AGCGC	upstream_gene_variant	MODIFIER	PA3963a	PA3963a	transcript	unassigned_transcript_4024	protein_coding		c.-4326_-4325delCGinsGC					4325
	OCCP321=.	OCCP332=.	OCCP343=.	OCCP353=1	OCCP361=.	OCPAO1ori=.	NC_002516.2	4448854	CCG	CGC	PASS	1	1	mnp	CGC	upstream_gene_variant	MODIFIER	PA3963a	PA3963a	transcript	unassigned_transcript_4024	protein_coding		c.-4326_-4325delCGinsGC					4325
	OCCP321=1	OCCP332=.	OCCP343=.	OCCP353=.	OCCP361=.	OCPAO1ori=1	NC_002516.2	4448855	CG	GC	PASS	1	2	mnp	GC	upstream_gene_variant	MODIFIER	PA3963a	PA3963a	transcript	unassigned_transcript_4024	protein_coding		c.-4326_-4325delCGinsGC					4325
	OCCP321=1	OCCP332=1	OCCP343=1	OCCP353=1	OCCP361=1	OCPAO1ori=1	NC_002516.2	4539468	G	GC	PASS	1	6	ins	GCCG	upstream_gene_variant	MODIFIER	PA4053	PA4053	transcript	unassigned_transcript_4113	protein_coding		c.-4878_-4877insG					4878
	OCCP321=1	OCCP332=1	OCCP343=1	OCCP353=1	OCCP361=1	OCPAO1ori=1	NC_002516.2	4869855	T	G	PASS	1	6	snp	G	missense_variant	MODERATE	PA4341	PA4341	transcript	unassigned_transcript_4412	protein_coding	1/1	c.474A>C	p.Glu158Asp	474/771	474/771	158/256
	OCCP321=1	OCCP332=1	OCCP343=1	OCCP353=1	OCCP361=1	OCPAO1ori=1	NC_002516.2	4888194	A	AG	PASS	1	6	ins	AGCG	upstream_gene_variant	MODIFIER	PA4357	PA4357	transcript	unassigned_transcript_4428	protein_coding		c.-3234_-3233insC					3234
	OCCP321=1	OCCP332=1	OCCP343=1	OCCP353=1	OCCP361=1	OCPAO1ori=1	NC_002516.2	4924552	CG	GC	PASS	1	6	mnp	GC	missense_variant	MODERATE	PA4394	PA4394	transcript	unassigned_transcript_4465	protein_coding	1/1	c.531_532delCGinsGC	p.Val178Leu	532/837	531/837	177/278
	OCCP321=1	OCCP332=.	OCCP343=.	OCCP353=.	OCCP361=.	OCPAO1ori=.	NC_002516.2	4929573	C	A	PASS	1	1	snp	A	missense_variant	MODERATE	PA4398	PA4398	transcript	unassigned_transcript_4469	protein_coding	1/1	c.1576C>A	p.Leu526Met	1576/2097	1576/2097	526/698
	OCCP321=1	OCCP332=1	OCCP343=1	OCCP353=1	OCCP361=1	OCPAO1ori=1	NC_002516.2	5033101	G	GC	PASS	1	6	ins	GCTTCG	upstream_gene_variant	MODIFIER	PA4492	PA4492	transcript	unassigned_transcript_4566	protein_coding		c.-4871_-4870insG					4871
	OCCP321=1	OCCP332=1	OCCP343=1	OCCP353=1	OCCP361=1	OCPAO1ori=1	NC_002516.2	5036893	C	A	PASS	1	6	snp	A	upstream_gene_variant	MODIFIER	PA4498	PA4498	transcript	unassigned_transcript_4572	protein_coding		c.-816G>T					816
	OCCP321=1	OCCP332=1	OCCP343=1	OCCP353=1	OCCP361=1	OCPAO1ori=1	NC_002516.2	5071239	GGCT	G	PASS	1	6	del	GG	conservative_inframe_deletion	MODERATE	PA4526	PA4526	transcript	unassigned_transcript_4601	protein_coding	1/1	c.1480_1482delTGC	p.Cys494del	1480/1701	1480/1701	494/566
	OCCP321=1	OCCP332=1	OCCP343=1	OCCP353=1	OCCP361=1	OCPAO1ori=1	NC_002516.2	5071543	AACTG	A	PASS	1	6	del	AACTGA	upstream_gene_variant	MODIFIER	PA4523	PA4523	transcript	unassigned_transcript_4597	protein_coding		c.-3806_-3803delTCAG					3803
	OCCP321=1	OCCP332=1	OCCP343=1	OCCP353=1	OCCP361=1	OCPAO1ori=1	NC_002516.2	5472415	C	CG	PASS	1	6	ins	CGGC	upstream_gene_variant	MODIFIER	PA4870	PA4870	transcript	unassigned_transcript_4967	protein_coding		c.-4134_-4133insC					4134
	OCCP321=1	OCCP332=1	OCCP343=1	OCCP353=1	OCCP361=.	OCPAO1ori=.	NC_002516.2	5641144	TGCCTGCGAGC	T	PASS	1	4	del	TG	frameshift_variant	HIGH	PA5017	PA5017	transcript	unassigned_transcript_5115	protein_coding	1/1	c.139_148delTGCGAGCGCC	p.Cys47fs	139/2700	139/2700	47/899
	OCCP321=1	OCCP332=1	OCCP343=1	OCCP353=1	OCCP361=1	OCPAO1ori=1	NC_002516.2	5655220	C	CCGG	PASS	1	6	ins	CCGGCGGCGGCGGCT	conservative_inframe_insertion	MODERATE	PA5024	PA5024	transcript	unassigned_transcript_5122	protein_coding	1/1	c.673_675dupGGC	p.Gly225dup	676/972	676/972	226/323
	OCCP321=1	OCCP332=1	OCCP343=1	OCCP353=1	OCCP361=1	OCPAO1ori=1	NC_002516.2	5743461	CG	GC	PASS	1	6	complex	GC	missense_variant	MODERATE	PA5100	PA5100	transcript	unassigned_transcript_5197	protein_coding	1/1	c.1292_1293delCGinsGC	p.Thr431Ser	1293/1680	1292/1680	431/559
	OCCP321=1	OCCP332=1	OCCP343=1	OCCP353=1	OCCP361=1	OCPAO1ori=1	NC_002516.2	6079222	A	G	PASS	1	6	snp	G	synonymous_variant	LOW	PA5399	PA5399	transcript	unassigned_transcript_5508	protein_coding	1/1	c.1179A>G	p.Leu393Leu	1179/1962	1179/1962	393/653
	OCCP321=1	OCCP332=1	OCCP343=1	OCCP353=1	OCCP361=1	OCPAO1ori=1	NC_002516.2	6098781	G	C	PASS	1	6	snp	C	synonymous_variant	LOW	PA5418	PA5418	transcript	unassigned_transcript_5527	protein_coding	1/1	c.1758G>C	p.Gly586Gly	1758/3018	1758/3018	586/1005
	OCCP321=1	OCCP332=1	OCCP343=1	OCCP353=1	OCCP361=1	OCPAO1ori=1	NC_002516.2	6115455	T	G	PASS	1	6	snp	G	missense_variant	MODERATE	PA5434	PA5434	transcript	unassigned_transcript_5543	protein_coding	1/1	c.858A>C	p.Lys286Asn	858/1254	858/1254	286/417

## Sheet: Filtered
							CHROM	POS	REF	ALT	QUAL	AF	AC	TYPE	Allele	Annotation	Annotation_Impact:	Gene_Name	Gene_ID:	Feature_Type	Feature_ID	Transcript_BioType	1. Rank: 1/1	HGVS.c	HGVS.p	cDNA.pos / cDNA.length	CDS.pos / CDS.length	AA.pos / AA.length	Distance
	OCCP321=.	OCCP332=.	OCCP343=.	OCCP353=.	OCCP361=1	OCPAO1ori=.	NC_002516.2	3575749	T	C	PASS	1	1	snp	C	upstream_gene_variant	MODIFIER	edaA	PA3181	transcript	unassigned_transcript_3229	protein_coding		c.-4146A>G					4146
	OCCP321=1	OCCP332=.	OCCP343=.	OCCP353=.	OCCP361=.	OCPAO1ori=.	NC_002516.2	4929573	C	A	PASS	1	1	snp	A	missense_variant	MODERATE	PA4398	PA4398	transcript	unassigned_transcript_4469	protein_coding	1/1	c.1576C>A	p.Leu526Met	1576/2097	1576/2097	526/698
	OCCP321=1	OCCP332=1	OCCP343=1	OCCP353=1	OCCP361=.	OCPAO1ori=.	NC_002516.2	5641144	TGCCTGCGAGC	T	PASS	1	4	del	TG	frameshift_variant	HIGH	DipA	PA5017	transcript	unassigned_transcript_5115	protein_coding	1/1	c.139_148delTGCGAGCGCC	p.Cys47fs	139/2700	139/2700	47/899
